# Supplementary material for: Diagnostic Accuracy of Non-Invasive Imaging for Detection of Colonic Inflammation in Patients with Inflammatory Bowel Disease: A Systematic Review and Meta-Analysis
Source: Diagnostics (Basel). 2021 Oct 18;11(10):1926. doi: 10.3390/diagnostics11101926 (PMC8534724; doi:10.3390/diagnostics11101926)
Supplement: Supplementary file 1 [file diagnostics-11-01926-s001.zip]

Archive with 1 entries (1 files):
- diagnostics-1430563-supplementary.pdf
